# Supplementary material for: Identification of Antibacterial Components and Modes in the Methanol-Phase Extract from a Herbal Plant Potentilla kleiniana Wight et Arn
Source: Foods. 2023 Apr 13;12(8):1640. doi: 10.3390/foods12081640 (PMC10137656; doi:10.3390/foods12081640)
Supplement: Supplementary file 1 [file foods-12-01640-s001.zip]

Archive with 1 entries (1 files):
- foods-2291881-supplementary.pdf
